# Supplementary material for: MLKL signaling regulates macrophage polarization in acute pancreatitis through CXCL10
Source: Cell Death Dis. 2023 Feb 24;14(2):155. doi: 10.1038/s41419-023-05655-w (PMC9958014; doi:10.1038/s41419-023-05655-w)
Supplement: Supplementary file 11 — Supplementary Table 2 [file 41419_2023_5655_MOESM11_ESM.xlsx]

## Sheet: Sheet1
id	baseMean	baseMean_M_CR	baseMean_WT_CR	foldChange(WT_CR/M_CR)(WT_CR/M_CR)(WT_CR/M_CR)	log2FoldChange	pval	padj	Regulation	Chromosome	Start Site	End Site	Direction	Length	Name	GO	KEGG	EC	eggNOG Class	eggNOG	Description	Entrez_geneID	UniProtAC
ENSMUSG00000034855	69.3078	10.7695	127.846	11.8711	3.56938	2.12e-59	3.36e-56	Up Regulation	5	92494497	92496748	-	2252	Cxcl10	GO:0002690;GO:0005125;GO:0005576;GO:0005576;GO:0005576;GO:0005576;GO:0005615;GO:0005615;GO:0005615;GO:0006935;GO:0006935;GO:0006935;GO:0006935;GO:0006952;GO:0006954;GO:0006954;GO:0006955;GO:0006955;GO:0007186;GO:0007186;GO:0007186;GO:0007189;GO:0007189;GO:0007189;GO:0008009;GO:0008009;GO:0008009;GO:0008009;GO:0008009;GO:0008201;GO:0008201;GO:0008284;GO:0009617;GO:0009897;GO:0010818;GO:0010818;GO:…	K12671	-	W	13VPQ;1B6SH;1D56C;193TZ;0DVW2;0A9VR;0VKR5;0UWIU;0J1VC	chemokine (C-X-C motif) ligand 10 [Source:MGI Symbol;Acc:MGI:1352450]	15945	P17515;Q548V9
ENSMUSG00000030219	2360.16	1808.37	2911.95	1.61026	0.687291	3.84e-55	4.68e-52	Up Regulation	6	136884309	136899178	-	2981	Erp27	GO:0005783;GO:0005783;GO:0005788;GO:0006457;GO:0006986;GO:0018215;GO:0034976;	K20355	-	O	1CXIJ;0DNM9;1922T;13PHR;0A0ZT;KOG0191;1B50I;0URYF;0VBWA	endoplasmic reticulum protein 27 [Source:MGI Symbol;Acc:MGI:1916437]	69187	Q9D8U3
ENSMUSG00000021701	1057.73	758.895	1356.58	1.78757	0.837998	1.4e-50	1.48e-47	Up Regulation	13	110531580	110537378	+	4491	Plk2	GO:0000082;GO:0000082;GO:0000082;GO:0000082;GO:0000166;GO:0000278;GO:0000278;GO:0000785;GO:0000922;GO:0004672;GO:0004674;GO:0004674;GO:0004674;GO:0004674;GO:0004674;GO:0005524;GO:0005524;GO:0005634;GO:0005737;GO:0005737;GO:0005737;GO:0005737;GO:0005813;GO:0005813;GO:0005813;GO:0005813;GO:0005814;GO:0005814;GO:0005814;GO:0005814;GO:0005856;GO:0006468;GO:0006468;GO:0006468;GO:0006468;GO:0006468;GO:…	K08861	EC:2.7.11.21	D	18SP6;0DJU6;0V605;09V0D;0UNVK;1B4GS;1CUT9;KOG0575;12PB0	polo like kinase 2 [Source:MGI Symbol;Acc:MGI:1099790]	20620	P53351;Q548A9;Q3TV29
ENSMUSG00000037443	347.093	203.803	490.384	2.40617	1.26674	1.8e-49	1.79e-46	Up Regulation	4	133857169	133914423	-	5269	Cep85	GO:0000242;GO:0000242;GO:0000922;GO:0000922;GO:0000922;GO:0003674;GO:0005634;GO:0005730;GO:0005730;GO:0005730;GO:0005737;GO:0005794;GO:0005794;GO:0005813;GO:0005813;GO:0005813;GO:0005813;GO:0005813;GO:0005815;GO:0005829;GO:0005829;GO:0005856;GO:0006469;GO:0006469;GO:0006469;GO:0007059;GO:0046602;GO:0046602;GO:0046602;GO:0005813;GO:0005813;	K16766	-	S	0V5IW;12SE9;09UJQ;0DFVC;0UJQQ;0IGFN;1B1AW;1CQIR;18S5D	centrosomal protein 85 [Source:MGI Symbol;Acc:MGI:1917262]	70012	Q8BMK0
ENSMUSG00000034139	5526.54	4360.69	6692.39	1.53471	0.617965	2.16e-41	1.9e-38	Up Regulation	3	75149677	75177385	-	1411	Serpini2	GO:0004867;GO:0004867;GO:0004867;GO:0004867;GO:0005576;GO:0005615;GO:0005615;GO:0010466;GO:0010951;GO:0010951;GO:0030155;GO:0030155;GO:0030414;GO:0062023;	K23430	-	V	1CWMJ;194EH;0DMRX;KOG2392;0UJVG;12QSH;0A47Q;0V4H4;1ATG7	serine (or cysteine) peptidase inhibitor, clade I, member 2 [Source:MGI Symbol;Acc:MGI:1915181]	67931	Q9JK88;Q4G0D3
ENSMUSG00000109305	216.521	127.371	305.672	2.39985	1.26295	2.46e-28	1.69e-25	Up Regulation	7	144759562	144761856	-	1278	Smim38	GO:0016020;GO:0016021;	-	-	-	-	small integral membrane protein 38 [Source:MGI Symbol;Acc:MGI:1916283]	100040049	-
ENSMUSG00000028919	90.5672	41.6387	139.496	3.35015	1.74422	7.63e-28	5.04e-25	Up Regulation	4	140966810	140984875	+	4242	Arhgef19	GO:0005085;GO:0005085;GO:0005085;GO:0005096;GO:0032956;GO:0032956;GO:0032956;GO:0042060;GO:0043547;GO:0090630;	K20691	-	T	KOG3523;1CVF5;09UGY;18W33;12NRK;0DKKQ;0UITJ;0V5G9;1AWWB	Rho guanine nucleotide exchange factor (GEF) 19 [Source:MGI Symbol;Acc:MGI:1925912]	213649	Q8BWA8
ENSMUSG00000041479	25.9754	3.15945	48.7913	15.443	3.94888	1.06e-26	6.48e-24	Up Regulation	14	33941552	33952377	+	5164	Syt15	GO:0000149;GO:0001786;GO:0005509;GO:0005544;GO:0005886;GO:0014059;GO:0016020;GO:0016021;GO:0016192;GO:0017156;GO:0017158;GO:0019898;GO:0030276;GO:0070382;GO:0071277;GO:0000149;GO:0001786;GO:0005509;GO:0005544;GO:0005886;GO:0014059;GO:0016020;GO:0016021;GO:0016192;GO:0017156;GO:0017158;GO:0019898;GO:0030276;GO:0070382;GO:0071277;	K19914	-	T;U	13J7R;0A2DX;1AYDH;1CZ1V;0UTBK;0VD9K;KOG1028;0DQ18;18ZD9	synaptotagmin XV [Source:MGI Symbol;Acc:MGI:2442166]	319508	Q8C6N3
ENSMUSG00000001918	431.127	313.857	548.397	1.74729	0.805116	6.25e-26	3.53e-23	Up Regulation	7	16515265	16532199	+	4173	Slc1a5	GO:0005886;GO:0006868;GO:0010585;GO:0015183;GO:0015186;GO:0015194;GO:0015293;GO:0015293;GO:0015825;GO:0016020;GO:0016021;GO:0016021;GO:0016021;GO:0070207;GO:0140009;GO:1903803;	K05616	-	E	KOG3787;09YDS;18WXF;0VDFD;1CZ8A;12QNC;1AUDN;0UTHS;0DQ6Y	solute carrier family 1 (neutral amino acid transporter), member 5 [Source:MGI Symbol;Acc:MGI:105305]	20514	Q9ESU7;Q3UFR4
ENSMUSG00000030123	475.606	322.318	628.895	1.95117	0.964336	5.56e-25	2.94e-22	Up Regulation	6	115931772	115971966	-	7301	Plxnd1	GO:0001525;GO:0001569;GO:0001822;GO:0002116;GO:0003151;GO:0003151;GO:0003279;GO:0005515;GO:0005886;GO:0005886;GO:0005887;GO:0005887;GO:0007162;GO:0007165;GO:0007275;GO:0007416;GO:0008360;GO:0016020;GO:0016021;GO:0017154;GO:0017154;GO:0017154;GO:0017154;GO:0019904;GO:0019904;GO:0030027;GO:0030027;GO:0030334;GO:0030334;GO:0031258;GO:0032092;GO:0035904;GO:0042995;GO:0043087;GO:0043542;GO:0043542;GO:…	K06822	-	T	1BAPS;0E7KY;0B3BM;0V2QX;0WFQ6;1DEMB;13B9W;KOG3610	plexin D1 [Source:MGI Symbol;Acc:MGI:2154244]	67784	Q3UH93
ENSMUSG00000071521	1754.54	1245.76	2263.32	1.81682	0.861413	1.76e-24	8.73e-22	Up Regulation	6	41331039	41334848	+	860	Try10	GO:0004252;GO:0004252;GO:0005615;GO:0006508;GO:0006508;GO:0006508;GO:0008233;GO:0008236;GO:0016787;GO:0062023;	K01312	EC:3.4.21.4	O;E	KOG3627;12SJR;0V5QU;0UPNP;0DK7J;1AVJ8;0A05W;1CTUX;18Z4U	trypsin 10 [Source:MGI Symbol;Acc:MGI:3687012]	436522	Q792Z1
ENSMUSG00000024028	12052.3	10113.6	13991.1	1.3834	0.468214	5.92e-24	2.84e-21	Up Regulation	17	31360023	31363256	-	584	Tff2	GO:0005576;	K22453	-	O;T;W	13TKC;0DUWB;1940K;0IZEH;0A8AI;1B622;0UVW2;0VJ66;1D478	trefoil factor 2 (spasmolytic protein 1) [Source:MGI Symbol;Acc:MGI:1306805]	21785	Q9QX97
ENSMUSG00000031596	115.352	63.5745	167.13	2.62888	1.39445	5.47e-23	2.55e-20	Up Regulation	8	41315433	41375345	+	9135	Slc7a2	GO:0000064;GO:0002537;GO:0005289;GO:0005292;GO:0005886;GO:0005886;GO:0005886;GO:0006809;GO:0006865;GO:0006865;GO:0006865;GO:0015171;GO:0015171;GO:0015179;GO:0015181;GO:0015181;GO:0015189;GO:0015807;GO:0015809;GO:0016020;GO:0016020;GO:0016021;GO:0016021;GO:0016021;GO:0022857;GO:0030054;GO:0042116;GO:0043030;GO:0050727;GO:0055085;GO:0061459;GO:0089718;GO:0097627;GO:0097638;GO:0097638;GO:0097639;GO:…	K13864	-	E	0V5II;1AV9P;09UJB;0UHNX;18YYY;1CQRW;12QK9;0DG2D;KOG1286	solute carrier family 7 (cationic amino acid transporter, y+ system), member 2 [Source:MGI Symbol;Acc:MGI:99828]	11988	P18581
ENSMUSG00000031896	286278	252145	320410	1.27074	0.345666	1e-20	4.29e-18	Up Regulation	8	106658635	106660494	-	1156	Ctrl	GO:0004252;GO:0004252;GO:0005615;GO:0005615;GO:0006508;GO:0006508;GO:0006508;GO:0006508;GO:0008233;GO:0008233;GO:0008236;GO:0008236;GO:0008236;GO:0008236;GO:0016787;	K09632	EC:3.4.21.-	O;E	195U1;KOG3627;1ARY0;1CSHM;12QQS;09WHV;0US32;0DHT6;0V7GF	chymotrypsin-like [Source:MGI Symbol;Acc:MGI:88558]	109660	Q9ER05
ENSMUSG00000049350	82583.2	71301.6	93864.8	1.31645	0.39665	1.44e-20	6e-18	Up Regulation	7	126649328	126686500	-	1257	Zg16	GO:0005576;GO:0005615;GO:0005794;GO:0005796;GO:0005796;GO:0005796;GO:0015031;GO:0030246;GO:0030246;GO:0031410;GO:0042589;GO:0042589;GO:0042589;GO:0042834;GO:0050830;GO:0052373;GO:0060205;GO:0062023;GO:0062023;GO:0062023;GO:0070701;GO:0005576;GO:0005615;GO:0005794;GO:0005796;GO:0005796;GO:0015031;GO:0030246;GO:0030246;GO:0031410;GO:0042589;GO:0042589;GO:0042834;GO:0050830;GO:0052373;GO:0060205;GO:…	-	-	U	1ASFE;0UGR6;0IE5W;0A767;1CQ4X;0DFF5;192TB;0VHHK;12NJ5	zymogen granule protein 16 [Source:MGI Symbol;Acc:MGI:1916286]	69036	Q8K0C5
ENSMUSG00000095041	352.399	258.358	446.441	1.728	0.789101	5.01e-20	2.03e-17	Up Regulation	JH584304.1	52190	59690	-	4238	AC149090.1	-	-	-	I	KOG2420	-	-	-
ENSMUSG00000011179	1481.28	1228.32	1734.25	1.41189	0.497628	6.28e-20	2.49e-17	Up Regulation	12	17594795	17601506	+	3405	Odc1	GO:0001822;GO:0003824;GO:0004586;GO:0004586;GO:0004586;GO:0004586;GO:0005737;GO:0005737;GO:0005737;GO:0005737;GO:0005829;GO:0006595;GO:0006595;GO:0006596;GO:0006596;GO:0008284;GO:0009446;GO:0009446;GO:0016829;GO:0016831;GO:0033387;GO:0033387;GO:0042176;GO:0042803;GO:0048471;GO:0048471;GO:0003824;GO:0006596;	K01581	EC:4.1.1.17	E	0V441;12P9T;1ATE0;KOG0622;09T5B;0DGPX;1CRDR;0UH37;18TFZ	ornithine decarboxylase, structural 1 [Source:MGI Symbol;Acc:MGI:97402]	18263	P00860
ENSMUSG00000011463	442034	397176	486891	1.22588	0.29382	1.26e-19	4.87e-17	Up Regulation	3	20302428	20329897	-	3284	Cpb1	GO:0004180;GO:0004180;GO:0004180;GO:0004181;GO:0004181;GO:0005615;GO:0006508;GO:0006508;GO:0006508;GO:0006508;GO:0006508;GO:0008233;GO:0008237;GO:0008270;GO:0016787;GO:0046872;	K01291	EC:3.4.17.2	T;E	1CW84;18W24;0V50S;12NHA;1B0B6;09U1U;KOG2650;0UQIS;0DJPE	carboxypeptidase B1 (tissue) [Source:MGI Symbol;Acc:MGI:1923953]	76703	B2RS76
ENSMUSG00000071519	2563.78	1899.26	3228.3	1.69976	0.765333	7.76e-18	2.73e-15	Up Regulation	6	41350748	41354612	-	822	Prss3	GO:0004252;GO:0004252;GO:0005615;GO:0006508;GO:0006508;GO:0006508;GO:0008233;GO:0008236;GO:0016787;GO:0062023;	K01312	EC:3.4.21.4	O;E	KOG3627;12SJR;0V5QU;0UPNP;0DK7J;0A05W;1CTUX	protease, serine 3 [Source:MGI Symbol;Acc:MGI:102758]	22073	Q792Z0
ENSMUSG00000001604	120.324	73.2632	167.384	2.28469	1.192	1.03e-17	3.55e-15	Up Regulation	4	135975040	136002209	+	1400	Tcea3	GO:0003676;GO:0003677;GO:0005634;GO:0005634;GO:0005634;GO:0006351;GO:0006355;GO:0008270;GO:0046872;GO:0005634;GO:0005634;	K03145	-	K	1AXM7;KOG1105;12TUW;18XGR;0A1K3;0DJWN;1CUQ1;0UNRW;0VCEQ	transcription elongation factor A (SII), 3 [Source:MGI Symbol;Acc:MGI:1196908]	21401	P23881
ENSMUSG00000022180	1227.65	1038.09	1417.22	1.36523	0.449142	3.31e-17	1.09e-14	Up Regulation	14	54959666	55019403	-	5005	Slc7a8	GO:0005275;GO:0005737;GO:0005886;GO:0005886;GO:0005886;GO:0006865;GO:0006865;GO:0006865;GO:0006865;GO:0009925;GO:0009925;GO:0015101;GO:0015101;GO:0015171;GO:0015171;GO:0015175;GO:0015175;GO:0015175;GO:0015175;GO:0015179;GO:0015179;GO:0015180;GO:0015180;GO:0015187;GO:0015190;GO:0015190;GO:0015349;GO:0015349;GO:0015349;GO:0015695;GO:0015804;GO:0015807;GO:0015816;GO:0015820;GO:0015827;GO:0015829;GO:…	K13781	-	P;E	12P2T;09V1W;1CWAQ;0DJGF;1B2NA;0V61J;192HN;0UKI7;KOG1287	solute carrier family 7 (cationic amino acid transporter, y+ system), member 8 [Source:MGI Symbol;Acc:MGI:1355323]	50934	Q9QXW9
ENSMUSG00000071553	113717	103067	124367	1.20666	0.271019	4.72e-16	1.44e-13	Up Regulation	6	30541581	30564475	+	3212	Cpa2	GO:0004180;GO:0004180;GO:0004180;GO:0004181;GO:0004181;GO:0004181;GO:0004181;GO:0005576;GO:0005576;GO:0005576;GO:0005615;GO:0006508;GO:0006508;GO:0006508;GO:0008233;GO:0008237;GO:0008270;GO:0008270;GO:0008270;GO:0016787;GO:0046872;	K01298	EC:3.4.17.15	T;E	1AXRV;0V50S;12NHA;0UGKC;190F9;1CQ1B;09U1U;KOG2650;0DFBK	carboxypeptidase A2, pancreatic [Source:MGI Symbol;Acc:MGI:3617840]	232680	Q504N0
ENSMUSG00000021953	46.992	20.6223	73.3616	3.55738	1.83082	7.21e-16	2.16e-13	Up Regulation	14	63729796	63746541	-	2615	Tdh	GO:0003824;GO:0005739;GO:0005739;GO:0006567;GO:0006567;GO:0006567;GO:0008743;GO:0008743;GO:0008743;GO:0016491;GO:0019518;GO:0042802;GO:0055114;GO:0003824;	K15789	EC:1.1.1.103	M;C	191ER;0UM0I;12PI8;09VE7;1CT76;KOG2774;0DGP1;1AWGJ;0V6DC	L-threonine dehydrogenase [Source:MGI Symbol;Acc:MGI:1926231]	58865	Q8K3F7
ENSMUSG00000054446	519387	453596	585178	1.29009	0.367467	3.53e-15	9.99e-13	Up Regulation	6	30639217	30645362	+	1750	Cpa1	GO:0004180;GO:0004181;GO:0004181;GO:0004181;GO:0005576;GO:0005615;GO:0005615;GO:0005615;GO:0006508;GO:0006508;GO:0006508;GO:0006508;GO:0006508;GO:0008233;GO:0008237;GO:0008238;GO:0008238;GO:0008270;GO:0016787;GO:0046872;	K08779	EC:3.4.17.1	T;E	0V50S;12NHA;1AUPM;1944V;1CQ1B;09U1U;KOG2650;0DFBK;0URBS	carboxypeptidase A1, pancreatic [Source:MGI Symbol;Acc:MGI:88478]	109697	Q7TPZ8
ENSMUSG00000033767	227.541	161.651	293.432	1.81522	0.860141	6.86e-15	1.91e-12	Up Regulation	3	83804962	83947482	-	11726	Tmem131l	GO:0003674;GO:0005737;GO:0005737;GO:0005737;GO:0005783;GO:0005886;GO:0005886;GO:0005886;GO:0005886;GO:0016020;GO:0016020;GO:0016021;GO:0016055;GO:0033088;GO:0033088;GO:0033088;GO:0090090;GO:0090090;GO:0090090;GO:0090090;GO:0003674;GO:0005737;GO:0005737;GO:0005783;GO:0005886;GO:0005886;GO:0005886;GO:0016020;GO:0016020;GO:0016021;GO:0016055;GO:0033088;GO:0033088;GO:0090090;GO:0090090;GO:0090090;GO:…	-	-	S	0UMSD;12RR8;KOG3620;0DPUD;09Z6E;1CYTF;18WMX;0VA3R;1AXC5	transmembrane 131 like [Source:MGI Symbol;Acc:MGI:2443399]	229473	Q3U3D7
ENSMUSG00000040945	435.867	342.676	529.058	1.5439	0.626583	2.99e-14	7.9e-12	Up Regulation	4	140427852	140450531	+	4155	Rcc2	GO:0000775;GO:0005085;GO:0005634;GO:0005694;GO:0005730;GO:0005737;GO:0005819;GO:0005856;GO:0005874;GO:0005886;GO:0007049;GO:0007229;GO:0007229;GO:0008017;GO:0008017;GO:0010762;GO:0010971;GO:0010971;GO:0016020;GO:0016020;GO:0016020;GO:0019901;GO:0019901;GO:0019904;GO:0019904;GO:0030334;GO:0030496;GO:0030496;GO:0030496;GO:0031267;GO:0031267;GO:0031267;GO:0031901;GO:0034260;GO:0034260;GO:0034260;GO:…	-	-	Z;D	0DPDG;KOG1427;1B4QK;09TWV;0UTZX;1D063;12SVB;0V4VY;18WRY	regulator of chromosome condensation 2 [Source:MGI Symbol;Acc:MGI:1919784]	108911	Q8BK67
ENSMUSG00000016921	1708.04	1493.67	1922.41	1.28704	0.364051	4.82e-14	1.25e-11	Up Regulation	2	162773448	162779041	+	4810	Srsf6	GO:0000380;GO:0000380;GO:0000380;GO:0000380;GO:0000381;GO:0000381;GO:0000381;GO:0000381;GO:0000381;GO:0003676;GO:0003723;GO:0003723;GO:0003723;GO:0003723;GO:0003729;GO:0003729;GO:0005515;GO:0005634;GO:0005634;GO:0005634;GO:0006376;GO:0006376;GO:0006376;GO:0006376;GO:0006397;GO:0008380;GO:0010629;GO:0010629;GO:0010837;GO:0010837;GO:0010837;GO:0016607;GO:0016607;GO:0016607;GO:0016607;GO:0032868;GO:…	K12893	-	A	0UGNY;0DFDQ;09U42;KOG0106;13K2C;190TH;1CQ3G;1ASDQ;0V535	serine and arginine-rich splicing factor 6 [Source:MGI Symbol;Acc:MGI:1915246]	67996	Q3TWW8
ENSMUSG00000026489	332.345	259.07	405.62	1.56568	0.646786	5.33e-14	1.36e-11	Up Regulation	1	179992803	180027167	-	5293	Coq8a	GO:0000166;GO:0005524;GO:0005739;GO:0005739;GO:0005739;GO:0005739;GO:0006468;GO:0006744;GO:0006744;GO:0006744;GO:0006744;GO:0006744;GO:0016020;GO:0016021;GO:0016301;GO:0016301;GO:0016301;GO:0016301;GO:0016310;GO:0016310;GO:0016310;GO:0016740;GO:0031314;GO:0043531;GO:0043531;GO:0043531;GO:0000166;GO:0005524;GO:0005739;GO:0005739;GO:0005739;GO:0006468;GO:0006744;GO:0006744;GO:0006744;GO:0006744;GO:…	K08869	-	S	18WGI;0VBIQ;1CUH0;1B3HV;12NR4;0A0NM;0DN9Z;KOG1234;0UQ4N	coenzyme Q8A [Source:MGI Symbol;Acc:MGI:1914676]	67426	Q60936
ENSMUSG00000036169	204.035	148.753	259.317	1.74327	0.801795	7.04e-14	1.77e-11	Up Regulation	12	36364138	36368451	+	1781	Sostdc1	GO:0005515;GO:0005576;GO:0005615;GO:0005615;GO:0005615;GO:0005615;GO:0007389;GO:0010454;GO:0016055;GO:0030178;GO:0030178;GO:0030178;GO:0030509;GO:0030514;GO:0030514;GO:0030514;GO:0031069;GO:0036122;GO:0036122;GO:0036122;GO:0042475;GO:0045662;GO:0045662;GO:0060648;GO:0090090;GO:0098821;GO:0098821;GO:2000016;GO:2000016;	-	-	W;T	09ZMF;1CW0A;13N0C;1B0E7;0DM55;0VAEH;18WIX;0IIVA;0UQ8Q	sclerostin domain containing 1 [Source:MGI Symbol;Acc:MGI:1913292]	66042	Q9CQN4
ENSMUSG00000036622	867.738	738.459	997.017	1.35013	0.433101	8.37e-14	2.07e-11	Up Regulation	4	140714184	140734641	+	6000	Atp13a2	GO:0000166;GO:0000166;GO:0005524;GO:0006812;GO:0016020;GO:0016021;GO:0016021;GO:0016887;GO:0046872;GO:0000166;GO:0000166;GO:0000421;GO:0005524;GO:0005764;GO:0005764;GO:0005764;GO:0005765;GO:0005765;GO:0005765;GO:0005768;GO:0005770;GO:0005770;GO:0005771;GO:0005771;GO:0005776;GO:0005776;GO:0006812;GO:0006874;GO:0006874;GO:0006874;GO:0006879;GO:0006879;GO:0006882;GO:0006882;GO:0006914;GO:0006914;GO:…	K13526	EC:7.2.2.-	P	12PU6;0DEPA;0V4B6;09TBZ;1B4ZP;KOG0208;0UT8R;1CUFE;18ZCV	ATPase type 13A2 [Source:MGI Symbol;Acc:MGI:1922022]	74772	Q9CTG6
ENSMUSG00000005873	2075.48	1800.95	2350.02	1.30488	0.383918	1.53e-13	3.72e-11	Up Regulation	18	34477938	34507123	-	3151	Reep5	GO:0016020;GO:0016021;GO:0016020;GO:0016021;	K17279	-	U	1AV2N;13HI9;0DNAG;0VBJB;0UGD6;KOG1725;18XMZ;1CX7E;0A0P4	receptor accessory protein 5 [Source:MGI Symbol;Acc:MGI:1270152]	13476	Q9CQG4;G3X8R0
ENSMUSG00000037278	2660.63	2311.42	3009.84	1.30216	0.380907	2.71e-13	6.28e-11	Up Regulation	11	78432643	78441603	-	1375	Tmem97	GO:0003674;GO:0005634;GO:0005764;GO:0005764;GO:0005764;GO:0005783;GO:0005783;GO:0005783;GO:0005783;GO:0005791;GO:0005791;GO:0005791;GO:0005886;GO:0005886;GO:0005886;GO:0016020;GO:0016021;GO:0030867;GO:0031965;GO:0031965;GO:0031965;GO:0042632;GO:0042632;GO:0042632;	-	-	S	1CV5Z;0IX1Z;1932X;0VGE2;0A6KS;0DKC3;0UP9I;13SXN;1B37U	transmembrane protein 97 [Source:MGI Symbol;Acc:MGI:1916321]	69071	Q8VD00
ENSMUSG00000005142	223.654	168.67	278.638	1.65197	0.72419	6.63e-13	1.48e-10	Up Regulation	8	85809899	85824911	+	8026	Man2b1	GO:0016020;GO:0016021;GO:0003824;GO:0004559;GO:0004559;GO:0004559;GO:0004559;GO:0004559;GO:0005537;GO:0005537;GO:0005615;GO:0005764;GO:0005764;GO:0005764;GO:0005764;GO:0005774;GO:0005975;GO:0006013;GO:0006013;GO:0006464;GO:0007611;GO:0008152;GO:0016787;GO:0016798;GO:0030246;GO:0046872;	K12311	EC:3.2.1.24	G	0DKQJ;1947I;1AXFH;1CVJ0;0UMYX;0V9UI;KOG1959;12QNA;09Z8C	mannosidase 2, alpha B1 [Source:MGI Symbol;Acc:MGI:107286]	17159	O09159
ENSMUSG00000002324	18.6091	3.90409	33.3142	8.53315	3.09308	9.45e-13	2.05e-10	Up Regulation	14	55855494	55862852	+	2935	Rec8	GO:0000724;GO:0000775;GO:0000778;GO:0000779;GO:0000779;GO:0000785;GO:0000793;GO:0000794;GO:0000795;GO:0000795;GO:0000800;GO:0001556;GO:0001673;GO:0003682;GO:0005515;GO:0005515;GO:0005634;GO:0005634;GO:0005654;GO:0005694;GO:0007059;GO:0007062;GO:0007064;GO:0007129;GO:0007130;GO:0007130;GO:0007141;GO:0007286;GO:0008278;GO:0009566;GO:0030893;GO:0034990;GO:0034991;GO:0034991;GO:0051177;GO:0051321;GO:…	K13054	-	D	09U7Q;133BT;0UGUQ;0DFHE;KOG1213;1ASIB;0V56T;18U87;1CQ75	REC8 meiotic recombination protein [Source:MGI Symbol;Acc:MGI:1929645]	56739	Q8C5S7
ENSMUSG00000038264	249.65	190.497	308.802	1.62103	0.696914	1.07e-12	2.3e-10	Up Regulation	9	57847395	57870148	+	3298	Sema7a	GO:0001755;GO:0001934;GO:0005178;GO:0005178;GO:0005615;GO:0005886;GO:0005886;GO:0005887;GO:0006954;GO:0007229;GO:0007229;GO:0007229;GO:0007229;GO:0007275;GO:0007399;GO:0007411;GO:0009897;GO:0009897;GO:0016020;GO:0021988;GO:0030154;GO:0030215;GO:0030215;GO:0030335;GO:0031175;GO:0031225;GO:0045499;GO:0045773;GO:0045773;GO:0045773;GO:0045773;GO:0048675;GO:0048843;GO:0050727;GO:0050727;GO:0050919;GO:…	K06529	-	T	0VAR6;1CQCG;0UK9P;12T9R;1B4V9;18Z93;0DFP0;KOG3611;09ZUM	sema domain, immunoglobulin domain (Ig), and GPI membrane anchor, (semaphorin) 7A [Source:MGI Symbol;Acc:MGI:1306826]	20361	Q9QUR8
ENSMUSG00000046008	850393	782613	918174	1.17321	0.230467	1.09e-12	2.3e-10	Up Regulation	19	58640930	58670220	+	2195	Pnlip	GO:0004806;GO:0004806;GO:0004806;GO:0004806;GO:0005576;GO:0005615;GO:0005615;GO:0005615;GO:0006629;GO:0006629;GO:0006629;GO:0006629;GO:0009791;GO:0016042;GO:0016042;GO:0016298;GO:0016298;GO:0016298;GO:0016787;GO:0030299;GO:0046872;GO:0052689;GO:0061365;GO:0061365;GO:0004806;GO:0005576;GO:0006629;	K14073	EC:3.1.1.3	I;G	1CXEQ;13HT6;0A0W4;0VBSP;0UP5G;18Z1W;1AXNP;0IHRX;0DNHG	pancreatic lipase [Source:MGI Symbol;Acc:MGI:97722]	69060	Q6P8U6
ENSMUSG00000015568	459.318	375.457	543.179	1.44671	0.532778	1.34e-12	2.79e-10	Up Regulation	8	69333143	69360100	+	10478	Lpl	GO:0004465;GO:0004465;GO:0004465;GO:0004465;GO:0004465;GO:0004465;GO:0004620;GO:0004806;GO:0004806;GO:0004806;GO:0004806;GO:0005102;GO:0005102;GO:0005509;GO:0005509;GO:0005576;GO:0005615;GO:0005615;GO:0005615;GO:0005615;GO:0005615;GO:0005886;GO:0006629;GO:0006629;GO:0006631;GO:0006631;GO:0006631;GO:0006633;GO:0006633;GO:0006633;GO:0008201;GO:0008201;GO:0008201;GO:0008970;GO:0008970;GO:0008970;GO:…	K01059	EC:3.1.1.34	I;G	0V43M;18SPR;0IJUA;09YV0;0URVT;12SVP;1AUDV;1CTTB;0DK9W	lipoprotein lipase [Source:MGI Symbol;Acc:MGI:96820]	16956	P11152
ENSMUSG00000040242	251.757	193.894	309.62	1.59685	0.675232	2.89e-12	5.94e-10	Up Regulation	6	146478701	146500696	+	4619	Fgfr1op2	GO:0005737;GO:0005737;GO:0009611;GO:0042060;GO:0042802;GO:0005737;GO:0005737;GO:0005737;GO:0009611;GO:0009611;GO:0042060;GO:0042802;	-	-	Z;S	1CPR5;0UG5R;18SRU;12R5Y;1ARYT;0V4QB;09TR2;0DF1B;0IHR3	FGFR1 oncogene partner 2 [Source:MGI Symbol;Acc:MGI:1914779]	67529	Q9CRA9
ENSMUSG00000084174	61051.3	55253.8	66848.7	1.20985	0.274827	4.11e-12	8.34e-10	Up Regulation	7	28240310	28241634	+	556	Sycn	GO:0006887;GO:0006887;GO:0016020;GO:0030658;GO:0030667;GO:0030667;GO:0030667;GO:0030667;GO:0031410;	K19935	-	U	0A7ME;0DUCQ;0J0PE;1967U;1B5W9;1D3W2;13UE4;0VIE4;0UVGG	syncollin [Source:MGI Symbol;Acc:MGI:1915666]	68416	Q8VCK7
ENSMUSG00000026818	486504	442120	530888	1.20078	0.263972	4.8e-12	9.61e-10	Up Regulation	2	28445807	28453415	-	2104	Cel	GO:0004622;GO:0004771;GO:0004771;GO:0004771;GO:0004806;GO:0004806;GO:0004806;GO:0005576;GO:0005615;GO:0005737;GO:0005737;GO:0005791;GO:0005794;GO:0005829;GO:0005887;GO:0006629;GO:0006629;GO:0006707;GO:0006707;GO:0007158;GO:0007268;GO:0008126;GO:0009986;GO:0016042;GO:0016787;GO:0016788;GO:0030157;GO:0030157;GO:0032991;GO:0038023;GO:0042043;GO:0042572;GO:0042588;GO:0043208;GO:0043231;GO:0044877;GO:…	K12298	-	Q;I	1CQMK;0DFY3;KOG1516;1ASUC;1361A;0UHG6;09XXV;0V8VM;18Y97	carboxyl ester lipase [Source:MGI Symbol;Acc:MGI:88374]	12613	Q64285;Q3V2H7
ENSMUSG00000038141	54.3173	29.3248	79.3099	2.70453	1.43538	5.56e-12	1.1e-09	Up Regulation	17	6307135	6358589	+	6548	Tmem181a	GO:0005575;GO:0009405;GO:0009405;GO:0015643;GO:0015643;GO:0015643;GO:0015643;GO:0016020;GO:0016021;GO:0005575;GO:0009405;GO:0015643;GO:0015643;GO:0015643;GO:0016020;GO:0016021;	-	-	S	18Y6Y;0IFUP;09UKP;0V5K3;1CQJQ;0DFWC;1B3HK;0USK1;12S6H	transmembrane protein 181A [Source:MGI Symbol;Acc:MGI:1924356]	77106	Q3U3W2
ENSMUSG00000046711	85.2032	53.9168	116.49	2.16054	1.11139	6.29e-12	1.23e-09	Up Regulation	17	27775471	27782648	+	2125	Hmga1	GO:0000785;GO:0000987;GO:0003677;GO:0003677;GO:0003677;GO:0003680;GO:0003680;GO:0003682;GO:0003712;GO:0003713;GO:0003906;GO:0005634;GO:0005634;GO:0005634;GO:0005634;GO:0005694;GO:0006355;GO:0006355;GO:0007283;GO:0008134;GO:0008134;GO:0008285;GO:0019899;GO:0030374;GO:0030374;GO:0030527;GO:0035985;GO:0035985;GO:0035986;GO:0042974;GO:0042974;GO:0042975;GO:0042975;GO:0045892;GO:0045893;GO:0045944;GO:…	K09282	-	K;B	13YDG;0UW13;0DV8I;1D4EN;193RZ;0A8TM;0VJQ1;0J4ZT;1B6E9	high mobility group AT-hook 1 [Source:MGI Symbol;Acc:MGI:96160]	15361	P17095;Q566K0
ENSMUSG00000041351	2827.43	2544.39	3110.46	1.22248	0.289805	8.2e-12	1.57e-09	Up Regulation	4	137392037	137457172	+	6429	Rap1gap	GO:0005096;GO:0005096;GO:0005769;GO:0005829;GO:0016020;GO:0030424;GO:0030425;GO:0030695;GO:0043025;GO:0043547;GO:0045665;GO:0050790;GO:0051056;GO:1904425;GO:1904442;GO:1990792;GO:0030695;GO:0050790;GO:0005096;GO:0005096;GO:0030695;GO:0043547;GO:0050790;GO:0051056;GO:0000139;GO:0005096;GO:0005096;GO:0005096;GO:0005096;GO:0005515;GO:0005737;GO:0005769;GO:0005794;GO:0005829;GO:0016020;GO:0016020;GO:…	K17700	-	T	0DGI0;0UIBJ;1CR7R;1ATVS;0V68W;09V9N;12P6U;KOG3686;1908X	Rap1 GTPase-activating protein [Source:MGI Symbol;Acc:MGI:109338]	110351	A2ALS5
ENSMUSG00000058119	275.468	181.165	369.772	2.04108	1.02933	1.09e-11	2.04e-09	Up Regulation	6	41369290	41374164	+	798	Gm5771	GO:0004252;GO:0004252;GO:0005615;GO:0006508;GO:0006508;GO:0006508;GO:0008233;GO:0008236;GO:0016787;GO:0062023;	K01312	EC:3.4.21.4	O;E	KOG3627;12SJR;0V5QU;0UPNP;0DK7J;0A05W;1CTUX	predicted gene 5771 [Source:MGI Symbol;Acc:MGI:3646222]	436523	Q792Y9
ENSMUSG00000040187	26.9429	10.0477	43.8381	4.36299	2.12532	1.11e-11	2.04e-09	Up Regulation	6	146697553	146735027	+	5691	Arntl2	GO:0000978;GO:0000978;GO:0000978;GO:0000981;GO:0000981;GO:0000981;GO:0003677;GO:0003700;GO:0003700;GO:0003700;GO:0005515;GO:0005515;GO:0005634;GO:0005634;GO:0005634;GO:0005634;GO:0005634;GO:0005654;GO:0005654;GO:0005667;GO:0005730;GO:0005730;GO:0005737;GO:0006355;GO:0006357;GO:0006357;GO:0006357;GO:0007623;GO:0007623;GO:0034751;GO:0042753;GO:0045893;GO:0045893;GO:0045893;GO:0045944;GO:0045944;GO:…	K09099	-	K	KOG3561;12R9T;0UIFG;1CX1F;0DNUR;1961J;0A170;0V5C2;1B4A9	aryl hydrocarbon receptor nuclear translocator-like 2 [Source:MGI Symbol;Acc:MGI:2684845]	272322	Q2VPD4
ENSMUSG00000029822	140.437	99.3578	181.517	1.8269	0.869398	1.39e-11	2.53e-09	Up Regulation	6	50270310	50433181	-	9021	Osbpl3	GO:0005634;GO:0005737;GO:0005783;GO:0005789;GO:0005829;GO:0005829;GO:0005829;GO:0005886;GO:0005886;GO:0005886;GO:0006869;GO:0008289;GO:0008289;GO:0015248;GO:0015485;GO:0015485;GO:0015918;GO:0016020;GO:0016020;GO:0031965;GO:0031965;GO:0032433;GO:0032934;GO:0042995;GO:0043231;GO:0097038;GO:0097038;GO:0005829;GO:0005886;GO:0006869;GO:0008289;GO:0008289;GO:0015485;GO:0031965;GO:0097038;GO:0006869;GO:…	K20463	-	T;I	0V51S;0DJ92;0UR3B;12Q34;18VJT;KOG1737;1CU13;09XWE;1B0YT	oxysterol binding protein-like 3 [Source:MGI Symbol;Acc:MGI:1918970]	71720	Q9DBS9
ENSMUSG00000023031	636582	583775	689389	1.18092	0.239906	2.54e-11	4.57e-09	Up Regulation	15	100572302	100585802	-	2306	Cela1	GO:0004252;GO:0006508;GO:0000122;GO:0004252;GO:0004252;GO:0004252;GO:0005576;GO:0005615;GO:0006508;GO:0006508;GO:0006508;GO:0006954;GO:0008233;GO:0008236;GO:0009791;GO:0016055;GO:0016787;GO:0031017;GO:0035264;GO:0042127;GO:0045595;GO:0045766;GO:0045944;GO:0046872;GO:0048771;GO:0055123;GO:0060309;GO:0061113;GO:0062023;GO:0004252;GO:0006508;GO:0004252;GO:0006508;GO:0004252;GO:0006508;GO:0004252;GO:…	K01326	EC:3.4.21.36	O;B;E	0A1JA;0VCF0;13KGM;KOG3627;1CRGP;18V4S;1B1IS;0URKX;0DIS9	chymotrypsin-like elastase family, member 1 [Source:MGI Symbol;Acc:MGI:95314]	109901	Q91X79
ENSMUSG00000037573	958.306	833.923	1082.69	1.29831	0.376632	2.71e-11	4.83e-09	Up Regulation	11	94102280	94106321	+	2288	Tob1	GO:0003714;GO:0003714;GO:0005515;GO:0005515;GO:0005634;GO:0005634;GO:0005737;GO:0005737;GO:0005737;GO:0008285;GO:0008285;GO:0008285;GO:0008285;GO:0010468;GO:0017148;GO:0017148;GO:0017148;GO:0030014;GO:0030014;GO:0030014;GO:0030514;GO:0030971;GO:0030971;GO:0030971;GO:0045668;GO:0045892;GO:0046332;GO:0060212;GO:0060212;GO:0060212;GO:0060213;GO:0060213;GO:0060213;GO:0060390;GO:1900153;GO:1900153;GO:…	K14443	-	T;K	KOG4006;0V7S5;18TPD;09WU6;0UG84;1CSUD;1AS16;0DI40;12RFD	transducer of ErbB-2.1 [Source:MGI Symbol;Acc:MGI:1349721]	22057	Q61471
ENSMUSG00000024225	142945	129318	156572	1.21075	0.275902	3.55e-11	6.17e-09	Up Regulation	17	28777123	28779740	-	611	Clps	GO:0005576;GO:0005576;GO:0006629;GO:0007586;GO:0007586;GO:0008047;GO:0008047;GO:0009617;GO:0016042;GO:0016042;GO:0032094;GO:0043085;GO:0005576;GO:0007586;GO:0008047;GO:0016042;GO:0050790;	K14460	-	O	1B69N;0DUWX;0A7FA;13TCM;0VI9X;0UVTU;193VE;0IYZJ;1D47W	colipase, pancreatic [Source:MGI Symbol;Acc:MGI:88421]	109791	Q9CQC2
ENSMUSG00000005672	90.3934	58.4603	122.327	2.09247	1.06521	3.58e-11	6.17e-09	Up Regulation	5	75735576	75817382	+	8911	Kit	GO:0000166;GO:0000187;GO:0001541;GO:0001650;GO:0001669;GO:0002020;GO:0002244;GO:0002318;GO:0002320;GO:0002327;GO:0002371;GO:0002551;GO:0002573;GO:0004672;GO:0004713;GO:0004713;GO:0004713;GO:0004714;GO:0004714;GO:0004714;GO:0004714;GO:0005020;GO:0005515;GO:0005515;GO:0005515;GO:0005524;GO:0005524;GO:0005615;GO:0005737;GO:0005737;GO:0005886;GO:0005886;GO:0005886;GO:0005887;GO:0005911;GO:0006468;GO:…	K05091	EC:2.7.10.1	T	0V8AW;KOG0200;1CTFA;0UM9W;13JU7;0DIQ9;18XJM;09XCU;1B0D8	KIT proto-oncogene receptor tyrosine kinase [Source:MGI Symbol;Acc:MGI:96677]	16590	P05532
