# Supplementary material for: MLKL signaling regulates macrophage polarization in acute pancreatitis through CXCL10
Source: Cell Death Dis. 2023 Feb 24;14(2):155. doi: 10.1038/s41419-023-05655-w (PMC9958014; doi:10.1038/s41419-023-05655-w)
Supplement: Supplementary file 12 — Supplementary Table 3 [file 41419_2023_5655_MOESM12_ESM.xlsx]

## Sheet: Sheet1
id	baseMean	baseMean_M_CR	baseMean_WT_CR	foldChange(WT_CR/M_CR)(WT_CR/M_CR)(WT_CR/M_CR)	log2FoldChange	pval	padj	Regulation	Chromosome	Start Site	End Site	Direction	Length	Name	GO	KEGG	EC	eggNOG Class	eggNOG	Description	Entrez_geneID	UniProtAC
ENSMUSG00000062478	48687.8	93850.4	3525.12	0.0375611	-4.73462	2.97e-263	2.35e-259	Down Regulation	4	141542273	141573670	-	1428	Ctrc	GO:0004252;GO:0006508;GO:0004252;GO:0006508;GO:0006508;GO:0006508;GO:0006874;GO:0008233;GO:0008233;GO:0008236;GO:0016787;	K01311	EC:3.4.21.2	O;E	13FPQ;KOG3627;0DGHJ;1CR7B;194KM;0V68J;0UT4K;1AYYE;09V98	chymotrypsin C (caldecrin) [Source:MGI Symbol;Acc:MGI:1923951]	76701	Q3SYP2
ENSMUSG00000023272	1127.87	1583.79	671.946	0.424266	-1.23696	4.31e-110	2.28e-106	Down Regulation	15	88703849	88710886	+	1366	Creld2	GO:0003756;GO:0005201;GO:0005509;GO:0005615;GO:0005783;GO:0005783;GO:0005794;GO:0008150;GO:0016853;GO:0018215;	K24335	EC:5.3.4.1	O;L	1ASK2;09W25;12PRA;KOG4260;1CS18;0DHB5;0UU15;18TGD;0V70A	cysteine-rich with EGF-like domains 2 [Source:MGI Symbol;Acc:MGI:1923987]	76737	Q9CYA0
ENSMUSG00000025823	543.757	814.283	273.23	0.335547	-1.57541	1.33e-104	5.28e-101	Down Regulation	6	47773075	47790364	-	2399	Pdia4	GO:0003756;GO:0003756;GO:0005783;GO:0005788;GO:0005788;GO:0016853;GO:0018215;GO:0042470;	K09582	EC:5.3.4.1	O	09V4G;1AXFC;1CR33;0DGDJ;0UI4W;KOG0190;18TKY;0V644;12P44	protein disulfide isomerase associated 4 [Source:MGI Symbol;Acc:MGI:104864]	12304	P08003;A0A0R4J0Z1
ENSMUSG00000024807	1088.99	1515.31	662.67	0.437317	-1.19325	1.14e-102	3.6e-99	Down Regulation	19	6096606	6103742	+	4859	Syvn1	GO:0000836;GO:0000839;GO:0005654;GO:0005783;GO:0005783;GO:0005789;GO:0005790;GO:0006511;GO:0016020;GO:0016021;GO:0016567;GO:0016567;GO:0016567;GO:0016740;GO:0030433;GO:0030433;GO:0030970;GO:0036503;GO:0036513;GO:0044322;GO:0046872;GO:0050821;GO:0051082;GO:0051087;GO:0051117;GO:0061630;GO:0061630;GO:0070936;GO:1902236;GO:1990381;GO:0000836;GO:0016020;GO:0016021;GO:0016567;GO:0016567;GO:0016740;GO:…	K10601	EC:2.3.2.27	O	0UIBW;KOG0802;1CTIC;19091;0VBIP;12SZT;0A0NK;1ARS3;0DIT2	synovial apoptosis inhibitor 1, synoviolin [Source:MGI Symbol;Acc:MGI:1921376]	74126	Q9DBY1;A0A0R4J1R1
ENSMUSG00000020048	1822.82	2411.19	1234.45	0.511968	-0.965875	6.97e-91	1.84e-87	Down Regulation	10	86526073	86541373	-	4032	Hsp90b1	GO:0000166;GO:0001666;GO:0003723;GO:0005515;GO:0005515;GO:0005524;GO:0005524;GO:0005576;GO:0005783;GO:0005783;GO:0005783;GO:0005788;GO:0005788;GO:0005789;GO:0005790;GO:0005829;GO:0005886;GO:0006457;GO:0006457;GO:0016529;GO:0019903;GO:0030433;GO:0030433;GO:0030433;GO:0030496;GO:0030970;GO:0031247;GO:0032991;GO:0033018;GO:0034663;GO:0042470;GO:0043066;GO:0043666;GO:0048471;GO:0048471;GO:0050750;GO:…	K09487	-	O	0DIBJ;0UKSU;1CT22;12NT4;1AYHG;18ZA3;KOG0020;0V7Z3;09X0X	heat shock protein 90, beta (Grp94), member 1 [Source:MGI Symbol;Acc:MGI:98817]	22027	P08113;Q3UAD6
ENSMUSG00000026864	11330	14099.5	8560.43	0.607142	-0.719894	9.14e-91	2.07e-87	Down Regulation	2	34661982	34667559	+	4229	Hspa5	GO:0000166;GO:0001554;GO:0005515;GO:0005515;GO:0005515;GO:0005515;GO:0005515;GO:0005524;GO:0005524;GO:0005524;GO:0005524;GO:0005576;GO:0005634;GO:0005634;GO:0005634;GO:0005737;GO:0005737;GO:0005737;GO:0005737;GO:0005737;GO:0005739;GO:0005739;GO:0005739;GO:0005739;GO:0005783;GO:0005783;GO:0005783;GO:0005783;GO:0005783;GO:0005788;GO:0005788;GO:0005788;GO:0005788;GO:0005788;GO:0005788;GO:0005789;GO:…	K09490	EC:3.6.4.10	O	0DNDC;1CXAH;0A1W7;0UKC7;KOG0101;12PIY;0VCRV;191JV;1B1P4	heat shock protein 5 [Source:MGI Symbol;Acc:MGI:95835]	14828	P20029
ENSMUSG00000032115	2184.45	2929.55	1439.35	0.491322	-1.02526	1.87e-75	3.7e-72	Down Regulation	9	44290787	44303666	+	7230	Hyou1	GO:0000166;GO:0001666;GO:0002931;GO:0002931;GO:0005524;GO:0005576;GO:0005783;GO:0005788;GO:0005790;GO:0006888;GO:0034663;GO:0034663;GO:0043066;GO:0071456;GO:0071456;GO:1903298;GO:1903298;GO:1903382;GO:0000166;GO:0005524;GO:0000166;GO:0001666;GO:0002931;GO:0002931;GO:0005524;GO:0005576;GO:0005783;GO:0005788;GO:0005790;GO:0006888;GO:0034663;GO:0034663;GO:0043066;GO:0071456;GO:0071456;GO:1903298;GO:…	K09486	-	O	0V6HY;12NTZ;KOG0104;09VIQ;1CRHH;0DGTG;0UIPW;1B4I5;18U5Q	hypoxia up-regulated 1 [Source:MGI Symbol;Acc:MGI:108030]	12282	Q9JKR6
ENSMUSG00000031770	4338.92	5361.14	3316.7	0.618655	-0.692792	4.5e-68	7.92e-65	Down Regulation	8	95113066	95122005	+	2333	Herpud1	GO:0005515;GO:0005783;GO:0005783;GO:0005783;GO:0005783;GO:0005783;GO:0005789;GO:0005789;GO:0005789;GO:0005789;GO:0006511;GO:0006511;GO:0006874;GO:0006874;GO:0006986;GO:0006986;GO:0016020;GO:0016021;GO:0016021;GO:0016567;GO:0030433;GO:0030433;GO:0030968;GO:0030968;GO:0030968;GO:0030970;GO:0030970;GO:0031396;GO:0032469;GO:0032469;GO:0032469;GO:0032469;GO:0034976;GO:0034976;GO:0043154;GO:0043154;GO:…	K14027	-	O	12SIW;0V5IS;18YIP;09UJK;0URVF;0DI3Y;1AXJH;1CX23;KOG4583	homocysteine-inducible, endoplasmic reticulum stress-inducible, ubiquitin-like domain member 1 [Source:MGI Symbol;Acc:MGI:1927406]	64209	Q9JJK5;Q3TMN9
ENSMUSG00000003814	2081.05	2602.96	1559.14	0.598989	-0.739399	5.99e-59	8.62e-56	Down Regulation	8	85568479	85573563	-	2880	Calr	GO:0000122;GO:0000122;GO:0001669;GO:0001669;GO:0002502;GO:0003729;GO:0003729;GO:0003729;GO:0003729;GO:0005178;GO:0005178;GO:0005506;GO:0005506;GO:0005509;GO:0005509;GO:0005509;GO:0005509;GO:0005509;GO:0005509;GO:0005515;GO:0005515;GO:0005576;GO:0005615;GO:0005615;GO:0005615;GO:0005634;GO:0005634;GO:0005634;GO:0005635;GO:0005635;GO:0005737;GO:0005737;GO:0005737;GO:0005783;GO:0005783;GO:0005783;GO:…	K08057	-	O;K	0DKMX;1902V;12RQM;0UPN6;KOG0674;1CVGA;1AS2R;0V969;09Y8S	calreticulin [Source:MGI Symbol;Acc:MGI:88252]	12317	P14211;B2MWM9
ENSMUSG00000027248	1181.86	1519.72	844.013	0.555376	-0.848464	1.68e-56	2.22e-53	Down Regulation	2	121244256	121269168	+	3139	Pdia3	GO:0001669;GO:0003756;GO:0003756;GO:0003756;GO:0005515;GO:0005515;GO:0005576;GO:0005615;GO:0005615;GO:0005634;GO:0005737;GO:0005739;GO:0005758;GO:0005783;GO:0005783;GO:0005783;GO:0005783;GO:0005788;GO:0005788;GO:0005790;GO:0005886;GO:0006457;GO:0006508;GO:0008233;GO:0009986;GO:0009986;GO:0009986;GO:0015037;GO:0015037;GO:0016324;GO:0016853;GO:0018215;GO:0019153;GO:0034976;GO:0042288;GO:0042470;GO:…	K08056	EC:5.3.4.1	O	1B0WU;09V4G;18TAG;0UIHS;1CRCX;KOG0190;0DGP4;0V644;12P44	protein disulfide isomerase associated 3 [Source:MGI Symbol;Acc:MGI:95834]	14827	P27773
ENSMUSG00000001123	224.468	340.72	108.217	0.317613	-1.65466	1.28e-54	1.45e-51	Down Regulation	11	78853800	78875772	-	2137	Lgals9	GO:0001819;GO:0002376;GO:0005102;GO:0005515;GO:0005576;GO:0005576;GO:0005634;GO:0005634;GO:0005737;GO:0005829;GO:0005829;GO:0006935;GO:0007157;GO:0007565;GO:0010628;GO:0010628;GO:0010629;GO:0010862;GO:0016936;GO:0016936;GO:0016936;GO:0019899;GO:0030246;GO:0030246;GO:0030246;GO:0032496;GO:0032689;GO:0032689;GO:0032722;GO:0032732;GO:0032733;GO:0032755;GO:0032760;GO:0032815;GO:0032823;GO:0034138;GO:…	K10093	-	W	18WYU;0DFZ8;0A2B2;1CQNQ;1AT4Z;0UHII;KOG3587;0VE63;13QHE	lectin, galactose binding, soluble 9 [Source:MGI Symbol;Acc:MGI:109496]	16859	O08573;G3X9T7
ENSMUSG00000079516	101.766	170.488	33.0439	0.19382	-2.36721	4.83e-48	4.5e-45	Down Regulation	6	78357692	78360810	+	825	Reg3a	GO:0005576;GO:0005615;GO:0006953;GO:0006954;GO:0008284;GO:0010838;GO:0030246;GO:0038023;GO:0042834;GO:0043434;GO:0044278;GO:0045617;GO:0061844;GO:0070492;GO:0090303;	-	-	T;V	0UV50;1D39T;KOG4297;142B9;0DU2H;0A6NS;0VHZI;1B51N	regenerating islet-derived 3 alpha [Source:MGI Symbol;Acc:MGI:109408]	19694	O09037;Q794C6
ENSMUSG00000071356	540.304	711.643	368.965	0.518469	-0.947669	4.7e-41	3.92e-38	Down Regulation	6	78347640	78350449	+	1142	Reg3b	GO:0001934;GO:0005576;GO:0005615;GO:0005615;GO:0005737;GO:0006953;GO:0006954;GO:0008284;GO:0008284;GO:0009617;GO:0019838;GO:0030246;GO:0032991;GO:0038023;GO:0042588;GO:0042802;GO:0042834;GO:0043434;GO:0043524;GO:0044278;GO:0045177;GO:0050829;GO:0050830;GO:0060548;GO:0061844;GO:0062023;GO:0070492;GO:1903208;	-	-	T;V	0UV50;1D39T;KOG4297;1935C;142B9;0DU2H;0A6NS;0VHZI;1B51N	regenerating islet-derived 3 beta [Source:MGI Symbol;Acc:MGI:97478]	18489	P35230
ENSMUSG00000022769	783.376	997.823	568.93	0.570171	-0.810532	3.55e-39	2.81e-36	Down Regulation	16	16948002	16950247	-	1108	Sdf2l1	GO:0004169;GO:0005783;GO:0005783;GO:0005783;GO:0005783;GO:0005788;GO:0005789;GO:0016020;GO:0016020;GO:0016020;GO:0034663;GO:0034976;GO:0034976;GO:0035269;GO:0042981;GO:0042981;GO:0051085;GO:0051087;GO:0051087;GO:0051117;GO:0051117;GO:0051787;GO:0051787;GO:0051787;GO:0071218;GO:0071218;GO:0071712;GO:0071712;GO:0101031;	-	-	O	13Q68;1AS8G;1CQHP;0DFU8;0UGG4;0V71R;191ZP;09UIN;KOG3358	stromal cell-derived factor 2-like 1 [Source:MGI Symbol;Acc:MGI:2149842]	64136	Q9ESP1
ENSMUSG00000049404	34.8775	68.4123	1.34274	0.0196272	-5.671	8.1e-37	6.11e-34	Down Regulation	3	67386305	67422856	-	1325	Rarres1	GO:0005615;GO:0008150;GO:0008191;GO:0010951;	K23595	-	-	-	retinoic acid receptor responder (tazarotene induced) 1 [Source:MGI Symbol;Acc:MGI:1924461]	109222	Q8BVL6;F6ZIS7
ENSMUSG00000004633	33.3474	66.2734	0.421355	0.00635784	-7.29725	2.06e-35	1.49e-32	Down Regulation	6	54016539	54278795	+	5812	Chn2	GO:0005096;GO:0005096;GO:0007165;GO:0035556;GO:0035556;GO:0043547;GO:0046872;GO:0051056;GO:0051056;GO:0005096;GO:0005096;GO:0005096;GO:0005096;GO:0007165;GO:0016020;GO:0035556;GO:0043087;GO:0043547;GO:0045202;GO:0046872;GO:0007165;GO:0035556;GO:0005096;GO:0005096;GO:0005096;GO:0005096;GO:0007165;GO:0016020;GO:0035556;GO:0043087;GO:0043547;GO:0045202;GO:0046872;GO:0005096;GO:0005096;GO:0005096;GO:…	K20630	-	T	1CQP6;12PU3;09UPV;0DFZQ;0UR50;KOG1453;0V5PF;18W88;1AWUC	chimerin 2 [Source:MGI Symbol;Acc:MGI:1917243]	69993	Q80XD1;Q3V2R3
ENSMUSG00000073418	55.9795	93.4655	18.4936	0.197866	-2.33741	4.86e-27	3.08e-24	Down Regulation	17	34947354	34962856	-	5695	C4b	GO:0001848;GO:0001849;GO:0002376;GO:0004866;GO:0005576;GO:0005576;GO:0005576;GO:0005615;GO:0005615;GO:0005615;GO:0005615;GO:0006954;GO:0006954;GO:0006956;GO:0006956;GO:0006956;GO:0006958;GO:0010951;GO:0016064;GO:0030054;GO:0030246;GO:0030424;GO:0030424;GO:0030425;GO:0030425;GO:0042995;GO:0043025;GO:0044216;GO:0045087;GO:0045202;GO:0045202;GO:0004866;GO:0010951;	K03989	-	O	1CWM0;0V9VN;1B1T4;13MNB;KOG1366;194RX;09YXX;0DKCZ;0UJ6Y	complement component 4B (Chido blood group) [Source:MGI Symbol;Acc:MGI:88228]	12268	P01029;Q3TYN1
ENSMUSG00000020571	1834.82	2146.91	1522.72	0.70926	-0.495614	4.07e-26	2.39e-23	Down Regulation	12	17316546	17334771	+	3745	Pdia6	GO:0003756;GO:0005783;GO:0005788;GO:0018215;GO:0003756;GO:0005615;GO:0005783;GO:0005783;GO:0005788;GO:0005793;GO:0005829;GO:0015037;GO:0018215;	K09584	EC:5.3.4.1	O	0VAY6;0DMM8;13H4F;18Y7C;0A01N;1CWGS;KOG0191;0URYC;1B1ZX	protein disulfide isomerase associated 6 [Source:MGI Symbol;Acc:MGI:1919103]	71853	Q922R8;Q3TML0
ENSMUSG00000027313	839.274	1019.05	659.496	0.647166	-0.627792	1.75e-25	9.53e-23	Down Regulation	2	119181710	119184862	+	1637	Chac1	GO:0003839;GO:0003839;GO:0005112;GO:0005737;GO:0005737;GO:0005794;GO:0005802;GO:0005829;GO:0005829;GO:0005829;GO:0006751;GO:0006751;GO:0006915;GO:0006986;GO:0007219;GO:0007399;GO:0010955;GO:0010955;GO:0010955;GO:0016829;GO:0022008;GO:0045746;GO:0045746;GO:0045746;GO:0061928;GO:0070059;GO:0070059;GO:0070059;	K07232	EC:4.3.2.7	P	KOG3182;18TEJ;0DS4S;0US6U;1AXPF;0VFB3;1D26M;0A5IM;13PF3	ChaC, cation transport regulator 1 [Source:MGI Symbol;Acc:MGI:1916315]	69065	Q8R3J5
ENSMUSG00000032575	544.294	704.438	384.15	0.545328	-0.874804	1.11e-24	5.7e-22	Down Regulation	9	106715511	106769178	-	3524	Manf	GO:0005576;GO:0005615;GO:0005783;GO:0005788;GO:0007165;GO:0008083;GO:0048471;GO:0120146;GO:1905897;GO:0003674;GO:0005575;GO:0005576;GO:0007165;GO:0008083;	K22556	-	S;O	13K0K;192EY;1B31P;0VCQC;0URYU;KOG4154;0DPGT;0A1UQ;1CYF7	mesencephalic astrocyte-derived neurotrophic factor [Source:MGI Symbol;Acc:MGI:1922090]	74840	Q3TMX5
ENSMUSG00000014905	538.843	660.886	416.799	0.630668	-0.665048	1.5e-21	6.8e-19	Down Regulation	12	44252342	44257109	-	2549	Dnajb9	GO:0002377;GO:0005515;GO:0005730;GO:0005730;GO:0005737;GO:0005737;GO:0005783;GO:0005783;GO:0005783;GO:0005788;GO:0006986;GO:0030183;GO:0030433;GO:0030433;GO:0030433;GO:0030544;GO:0034976;GO:0051087;GO:0051787;GO:0051787;GO:1903895;	K09515	-	O	09Y1F;0DJEF;1CU6W;KOG0714;12QVI;192GR;0V8CD;1B3FZ;0UPP8	DnaJ heat shock protein family (Hsp40) member B9 [Source:MGI Symbol;Acc:MGI:1351618]	27362	Q9QYI6
ENSMUSG00000022136	2519.16	2875.47	2162.85	0.752175	-0.410859	6.32e-21	2.78e-18	Down Regulation	14	119175388	119219109	+	5141	Dnajc3	GO:0004860;GO:0004860;GO:0005515;GO:0005737;GO:0005783;GO:0005783;GO:0005788;GO:0005790;GO:0005790;GO:0005829;GO:0005829;GO:0006417;GO:0006469;GO:0006986;GO:0019901;GO:0030968;GO:0034975;GO:0034976;GO:0036494;GO:0043066;GO:0043066;GO:0051087;GO:0051087;GO:0051087;GO:0051603;GO:0051787;GO:0051787;GO:0070417;GO:1903912;GO:1903912;GO:1903912;	K09523	-	O;V	1CXPS;0UFHW;0VC0Q;1ARE5;18S4F;KOG0624;0A14E;0DNSG;12S2K	DnaJ heat shock protein family (Hsp40) member C3 [Source:MGI Symbol;Acc:MGI:107373]	100037258	Q91YW3;Q3UFV9
ENSMUSG00000009092	1030.24	1204.78	855.701	0.710254	-0.493592	5.1e-19	1.92e-16	Down Regulation	10	75729247	75731775	+	1993	Derl3	GO:0000839;GO:0005047;GO:0005047;GO:0005783;GO:0005785;GO:0005789;GO:0016020;GO:0016021;GO:0018279;GO:0018279;GO:0018279;GO:0030176;GO:0030176;GO:0030176;GO:0030433;GO:0030433;GO:0030433;GO:0030433;GO:0030968;GO:0030968;GO:0030968;GO:0044877;GO:0048500;GO:0051787;GO:1904153;GO:1904153;GO:1990381;GO:0005783;GO:0005789;GO:0016020;GO:0016021;	K13989	-	S;J;O	190MG;0V8TQ;0UMXU;09XW7;1CU0R;13HIZ;0DJ8T;1AS59;KOG0858	Der1-like domain family, member 3 [Source:MGI Symbol;Acc:MGI:1917627]	70377	Q9D8K3;Q14C34
ENSMUSG00000094808	44.5513	72.5499	16.5528	0.228157	-2.1319	8.31e-19	3.06e-16	Down Regulation	6	40941688	40945369	+	882	1810009J06Rik	GO:0004252;GO:0004252;GO:0005615;GO:0006508;GO:0006508;GO:0006508;GO:0008233;GO:0008236;GO:0016787;	K01312	EC:3.4.21.4	O	KOG3627	RIKEN cDNA 1810009J06 gene [Source:MGI Symbol;Acc:MGI:1920876]	73626	Q9CPN7
ENSMUSG00000017344	798.901	945.527	652.274	0.689852	-0.535641	1.51e-18	5.45e-16	Down Regulation	11	78389917	78393150	+	2030	Vtn	GO:0005044;GO:0005178;GO:0005201;GO:0005518;GO:0005518;GO:0005576;GO:0005604;GO:0005604;GO:0005615;GO:0005615;GO:0005615;GO:0005737;GO:0005737;GO:0005783;GO:0005796;GO:0005796;GO:0006897;GO:0006955;GO:0007155;GO:0007160;GO:0008201;GO:0008201;GO:0008201;GO:0010811;GO:0010951;GO:0014911;GO:0016477;GO:0030198;GO:0030247;GO:0031012;GO:0032092;GO:0033627;GO:0035987;GO:0042802;GO:0042802;GO:0043231;GO:…	K06251	-	O;W	KOG1565;09X6J;1AZBZ;0UPSA;0V852;0DIHU;18WV4;12QCA;1CT8A	vitronectin [Source:MGI Symbol;Acc:MGI:98940]	22370	P29788
ENSMUSG00000030263	245.019	314.977	175.062	0.555794	-0.847378	1.07e-17	3.6e-15	Down Regulation	6	145061379	145120660	+	4070	Lrmp	GO:0005737;GO:0016020;GO:0016021;GO:0005737;GO:0016020;GO:0016021;GO:0005737;GO:0016020;GO:0016021;GO:0005737;GO:0016020;GO:0016021;	-	-	S;U	0VAW3;1AXVG;0UISC;1CWE7;12SF9;09ZZD;18VHM;0DMJ0;0IGGG	lymphoid-restricted membrane protein [Source:MGI Symbol;Acc:MGI:108424]	16970	Q60664;G5E880
ENSMUSG00000078249	40.6666	68.722	12.6112	0.18351	-2.44607	1.36e-16	4.39e-14	Down Regulation	11	120653620	120655245	+	1626	Hmga1b	GO:0000785;GO:0000987;GO:0003677;GO:0003677;GO:0003677;GO:0003680;GO:0003680;GO:0003682;GO:0003712;GO:0003713;GO:0003906;GO:0005634;GO:0005634;GO:0005634;GO:0005634;GO:0005694;GO:0006355;GO:0006355;GO:0007283;GO:0008134;GO:0008134;GO:0008285;GO:0019899;GO:0030374;GO:0030374;GO:0030527;GO:0035985;GO:0035985;GO:0035986;GO:0042974;GO:0042974;GO:0042975;GO:0042975;GO:0045892;GO:0045893;GO:0045944;GO:…	K09282	-	K;B	13YDG;0UW13;0DV8I;1D4EN;193RZ;0A8TM;0VJQ1;0J4ZT;1B6E9	high mobility group AT-hook 1B [Source:MGI Symbol;Acc:MGI:96161]	111241	P17095;Q566K0
ENSMUSG00000029467	1306.08	1495.81	1116.34	0.746311	-0.422151	1.42e-16	4.49e-14	Down Regulation	5	122591576	122640288	-	6081	Atp2a2	GO:0000166;GO:0000166;GO:0002026;GO:0005388;GO:0005388;GO:0005388;GO:0005388;GO:0005509;GO:0005515;GO:0005515;GO:0005515;GO:0005524;GO:0005524;GO:0005783;GO:0005783;GO:0005789;GO:0005789;GO:0006811;GO:0006816;GO:0006816;GO:0006816;GO:0006874;GO:0006874;GO:0006937;GO:0006984;GO:0006996;GO:0008022;GO:0008022;GO:0008553;GO:0010882;GO:0010882;GO:0012506;GO:0014704;GO:0014801;GO:0014883;GO:0014898;GO:…	K05853	EC:7.2.2.10	P	09VH3;1AW0A;12N40;0DGRU;1CRFV;19117;0UKHF;KOG0202;0V6GC	ATPase, Ca++ transporting, cardiac muscle, slow twitch 2 [Source:MGI Symbol;Acc:MGI:88110]	11938	O55143;Q5DTI2
ENSMUSG00000042363	127.438	179.788	75.0875	0.417646	-1.25965	1.52e-16	4.72e-14	Down Regulation	11	20773576	20781056	-	4115	Lgalsl	GO:0003674;GO:0008150;GO:0030246;GO:0030246;GO:0062023;	-	-	W	1906M;09WGP;0UK14;1CSGE;12PXI;KOG3587;0DHS5;1B089;0V7F8	lectin, galactoside binding-like [Source:MGI Symbol;Acc:MGI:1916114]	216551	Q8VED9
ENSMUSG00000040498	72.5132	105.033	39.9938	0.380776	-1.39299	1.86e-15	5.45e-13	Down Regulation	7	19671230	19684681	-	2263	Igsf23	GO:0003674;GO:0005575;GO:0008150;GO:0016020;GO:0016021;GO:0003674;GO:0005575;GO:0008150;GO:0016020;GO:0016021;	-	-	S	0J23I;0UVTN;0A95G;1D4H7;14514;0DV6M;1B6E1;0VK23	immunoglobulin superfamily, member 23 [Source:MGI Symbol;Acc:MGI:1917330]	70080	-
ENSMUSG00000024026	129.069	173.42	84.7186	0.488517	-1.03352	2.55e-15	7.35e-13	Down Regulation	17	30803910	30845845	-	12101	Glo1	GO:0004462;GO:0004462;GO:0004462;GO:0004462;GO:0004462;GO:0005654;GO:0005654;GO:0005829;GO:0005829;GO:0005886;GO:0005886;GO:0005975;GO:0005975;GO:0006357;GO:0006749;GO:0006749;GO:0008270;GO:0008270;GO:0008270;GO:0009438;GO:0009438;GO:0016829;GO:0019243;GO:0030316;GO:0043066;GO:0043066;GO:0043066;GO:0046872;GO:0046872;GO:0004462;GO:0046872;GO:0004462;GO:0046872;GO:0004462;GO:0004462;GO:0004462;GO:…	K01759	EC:4.4.1.5	G	13GIX;0B6P9;197I4;0E9PN;0IU7X;0V3ZK;1BBMB;0WJEI;1DGI8	glyoxalase 1 [Source:MGI Symbol;Acc:MGI:95742]	109801	Q9CPU0;A5GZX3
ENSMUSG00000041313	591.762	696.836	486.688	0.698426	-0.517822	2.14e-14	5.85e-12	Down Regulation	5	148264220	148336714	-	11530	Slc7a1	GO:0000064;GO:0005290;GO:0005290;GO:0005886;GO:0005886;GO:0005886;GO:0005886;GO:0006865;GO:0006865;GO:0006865;GO:0009925;GO:0015171;GO:0015171;GO:0015171;GO:0015174;GO:0015174;GO:0015181;GO:0015181;GO:0015181;GO:0015189;GO:0015807;GO:0015807;GO:0015809;GO:0015819;GO:0015819;GO:0015822;GO:0015822;GO:0016020;GO:0016020;GO:0016021;GO:0016021;GO:0016021;GO:0016323;GO:0016323;GO:0016324;GO:0016324;GO:…	K13863	-	E	0V5II;09UJB;0UHNX;1CQRW;18X0B;12QK9;0DG2D;1B0IU;KOG1286	solute carrier family 7 (cationic amino acid transporter, y+ system), member 1 [Source:MGI Symbol;Acc:MGI:88117]	11987	Q09143;Q3UGD6;Q3TQZ8
ENSMUSG00000027828	1518.54	1716.57	1320.51	0.769276	-0.378426	2.69e-14	7.23e-12	Down Regulation	3	65287076	65300044	-	4172	Ssr3	GO:0005783;GO:0005783;GO:0005789;GO:0006614;GO:0016020;GO:0016021;GO:0016021;GO:0005783;GO:0005783;GO:0005789;GO:0006614;GO:0016020;GO:0016021;GO:0016021;	K13251	-	U	0V7QX;1913N;09WSN;0DI2C;1AXSJ;KOG4490;0UKEX;1CSSX;12Q3N	signal sequence receptor, gamma [Source:MGI Symbol;Acc:MGI:1914687]	67437	Q9DCF9;Q4FK79
ENSMUSG00000031781	89.4467	123.639	55.2546	0.446904	-1.16196	2.16e-13	5.17e-11	Down Regulation	8	95546432	95564986	-	9212	Ciapin1	GO:0005515;GO:0005634;GO:0005654;GO:0005654;GO:0005730;GO:0005730;GO:0005730;GO:0005737;GO:0005737;GO:0005737;GO:0005737;GO:0005737;GO:0005739;GO:0005739;GO:0005739;GO:0005758;GO:0006915;GO:0008168;GO:0009055;GO:0016226;GO:0016226;GO:0016226;GO:0022900;GO:0030097;GO:0030097;GO:0043066;GO:0043066;GO:0046872;GO:0051536;GO:0051536;GO:0051537;GO:0051537;GO:0051537;GO:0051539;GO:0005515;GO:0005634;GO:…	K22746	-	S;J	KOG4020;1CTE6;18W1I;0V8A5;1ASTB;12QFM;0UH4K;0DIP9;09XBV	cytokine induced apoptosis inhibitor 1 [Source:MGI Symbol;Acc:MGI:1922083]	109006	Q8WTY4
ENSMUSG00000033880	133.643	176.628	90.6579	0.513269	-0.962213	2.43e-13	5.74e-11	Down Regulation	11	118283577	118292918	-	2847	Lgals3bp	GO:0005044;GO:0005044;GO:0005515;GO:0005576;GO:0005615;GO:0005615;GO:0005615;GO:0005615;GO:0006897;GO:0007155;GO:0016020;GO:0005044;GO:0006897;GO:0016020;	K17300	-	S;W	0IY2Y;13R25;0DRYZ;09XHI;1B0QE;0URG8;1D26B;0VFVW;192E5	lectin, galactoside-binding, soluble, 3 binding protein [Source:MGI Symbol;Acc:MGI:99554]	19039	Q07797
ENSMUSG00000026360	463.976	550.797	377.156	0.684746	-0.546359	2.73e-13	6.28e-11	Down Regulation	1	143875076	143879899	-	3627	Rgs2	GO:0001965;GO:0001965;GO:0001975;GO:0005096;GO:0005096;GO:0005096;GO:0005096;GO:0005515;GO:0005634;GO:0005634;GO:0005634;GO:0005730;GO:0005737;GO:0005737;GO:0005737;GO:0005737;GO:0005829;GO:0005829;GO:0005829;GO:0005886;GO:0005886;GO:0005886;GO:0005886;GO:0006417;GO:0007049;GO:0007186;GO:0007283;GO:0007420;GO:0008277;GO:0008277;GO:0008277;GO:0009898;GO:0009898;GO:0009898;GO:0009968;GO:0010519;GO:…	K18154	-	T	18WT3;0DMVA;1CWQX;0VB4N;0UR2N;1B319;13HZP;KOG3589;0A08R	regulator of G-protein signaling 2 [Source:MGI Symbol;Acc:MGI:1098271]	19735	O08849
ENSMUSG00000024907	914.533	1055.39	773.672	0.733065	-0.447987	2.82e-13	6.38e-11	Down Regulation	19	3459915	3464544	-	788	Gal	GO:0004966;GO:0004966;GO:0005179;GO:0005179;GO:0005184;GO:0005184;GO:0005184;GO:0005576;GO:0005576;GO:0005615;GO:0005615;GO:0005737;GO:0005794;GO:0006954;GO:0007218;GO:0007218;GO:0007218;GO:0007218;GO:0007399;GO:0007631;GO:0008285;GO:0010737;GO:0019933;GO:0030141;GO:0030141;GO:0031763;GO:0031764;GO:0031764;GO:0031765;GO:0031765;GO:0031766;GO:0031766;GO:0031943;GO:0043025;GO:0043065;GO:0045944;GO:…	K05244	-	W;T	13SP2;0VK86;0A9GV;1B6FH;193RX;0UWA1;0DV69;0IZPR;1D4GN	galanin and GMAP prepropeptide [Source:MGI Symbol;Acc:MGI:95637]	14419	P47212;Q3V002
ENSMUSG00000004558	70.2234	99.7375	40.7093	0.408164	-1.29278	8.12e-13	1.79e-10	Down Regulation	14	52142728	52151615	-	3397	Ndrg2	GO:0001818;GO:0005634;GO:0005737;GO:0005737;GO:0005737;GO:0005794;GO:0005794;GO:0007165;GO:0007165;GO:0007275;GO:0007399;GO:0010574;GO:0016055;GO:0030154;GO:0030426;GO:0042995;GO:0048471;GO:0048662;GO:0070373;GO:0090361;GO:0098978;GO:0099173;GO:0001818;GO:0005634;GO:0005737;GO:0005737;GO:0005737;GO:0005794;GO:0007165;GO:0007165;GO:0007275;GO:0007399;GO:0010574;GO:0016055;GO:0030154;GO:0030426;GO:…	-	-	Z;S;T	09T5U;0V44J;1B1H9;1CP6N;191RI;KOG2931;0DEH0;12NG7;0UFEX	N-myc downstream regulated gene 2 [Source:MGI Symbol;Acc:MGI:1352498]	29811	Q9QYG0
ENSMUSG00000030228	58.7861	84.2375	33.3348	0.395724	-1.33743	7.85e-12	1.52e-09	Down Regulation	6	139564219	139915010	+	12830	Pik3c2g	GO:0046854;GO:0048015;GO:0046854;GO:0048015;GO:0048015;GO:0046854;GO:0048015;GO:0048015;GO:0046854;GO:0048015;GO:0048015;GO:0046854;GO:0048015;GO:0048015;GO:0016301;GO:0016301;GO:0016310;GO:0016740;GO:0035004;GO:0035005;GO:0035091;GO:0046854;GO:0048015;GO:0016301;GO:0016301;GO:0016310;GO:0016740;GO:0035004;GO:0035005;GO:0035091;GO:0046854;GO:0048015;GO:0016301;GO:0016301;GO:0016310;GO:0016740;GO:…	K00923	EC:2.7.1.154	T	KOG0905;KOG0905;09UNY;12SUT;1AUAG;0UG1Q;0V5NI;1D081;0DR33;195DF	phosphatidylinositol-4-phosphate 3-kinase catalytic subunit type 2 gamma [Source:MGI Symbol;Acc:MGI:1203730]	18705	O70167
ENSMUSG00000030827	637.877	739.317	536.437	0.725585	-0.462784	8.92e-12	1.68e-09	Down Regulation	7	45263310	45264914	-	951	Fgf21	GO:0001934;GO:0005104;GO:0005104;GO:0005576;GO:0005576;GO:0005615;GO:0005615;GO:0005615;GO:0005737;GO:0005829;GO:0008083;GO:0008083;GO:0008083;GO:0008284;GO:0008284;GO:0008543;GO:0008543;GO:0009887;GO:0010628;GO:0010898;GO:0010898;GO:0014823;GO:0030154;GO:0030334;GO:0030968;GO:0031667;GO:0035690;GO:0046326;GO:0046326;GO:0070374;GO:0070374;GO:0071333;GO:0071377;GO:0071404;GO:0072577;GO:0090080;GO:…	K22429	-	T	0A4YB;1D1SX;18V12;KOG3885;0VFXZ;0USMD;1B1U7;0DPXC;13S5M	fibroblast growth factor 21 [Source:MGI Symbol;Acc:MGI:1861377]	56636	Q9JJN1
ENSMUSG00000020869	1601.97	1782.49	1421.44	0.797449	-0.326536	3.29e-11	5.78e-09	Down Regulation	11	94520593	94536042	+	3073	Lrrc59	GO:0005634;GO:0005635;GO:0005783;GO:0005783;GO:0005783;GO:0005789;GO:0016020;GO:0016021;GO:0031090;GO:0042645;GO:0042645;GO:0043231;	-	-	S	0URC7;18WT6;0VAC8;0DKXK;12ZPM;KOG0473;1CVSR;1AS5W;09ZF9	leucine rich repeat containing 59 [Source:MGI Symbol;Acc:MGI:2138133]	98238	Q922Q8
ENSMUSG00000027429	545.416	630.747	460.085	0.729428	-0.455162	4.39e-11	7.47e-09	Down Regulation	2	144398149	144432669	+	6302	Sec23b	GO:0005737;GO:0005783;GO:0005789;GO:0005829;GO:0006886;GO:0006888;GO:0008270;GO:0012507;GO:0015031;GO:0016020;GO:0016192;GO:0030127;GO:0031410;GO:0046872;GO:0000139;GO:0005096;GO:0005515;GO:0005737;GO:0005783;GO:0005783;GO:0005783;GO:0005789;GO:0005829;GO:0006886;GO:0006888;GO:0008270;GO:0012505;GO:0012505;GO:0012507;GO:0015031;GO:0016020;GO:0016192;GO:0030127;GO:0030127;GO:0031410;GO:0043547;GO:…	K14006	-	U	0V8TD;0UQNX;1B2IB;0DMG4;09XVW;1CWBH;18W1J;KOG1986;12SDH	SEC23 homolog B, COPII coat complex component [Source:MGI Symbol;Acc:MGI:1350925]	27054	Q9D662
ENSMUSG00000061947	65.612	91.7895	39.4346	0.429619	-1.21887	5.73e-11	9.55e-09	Down Regulation	12	103581045	103597703	-	3498	Serpina10	GO:0004867;GO:0004867;GO:0005576;GO:0005615;GO:0005615;GO:0007596;GO:0007599;GO:0008201;GO:0010466;GO:0010951;GO:0030414;GO:0004867;GO:0004867;GO:0005576;GO:0005615;GO:0005615;GO:0007596;GO:0007599;GO:0008201;GO:0010466;GO:0010951;GO:0030414;	K04525	-	V	13IJH;0UN44;0DJE2;KOG2392;194T7;0V8YF;1CU6F;1B036;09Y0X	serine (or cysteine) peptidase inhibitor, clade A (alpha-1 antiproteinase, antitrypsin), member 10 [Source:MGI Symbol;Acc:MGI:2667725]	217847	Q8R121
ENSMUSG00000021876	508.732	589.271	428.194	0.726651	-0.460665	7.67e-11	1.27e-08	Down Regulation	14	51328534	51343608	+	1637	Rnase4	GO:0003676;GO:0004518;GO:0004519;GO:0004540;GO:0005576;GO:0005615;GO:0016787;GO:0090501;GO:0003676;GO:0004518;GO:0004519;GO:0016787;	K16632	EC:3.1.27.-	S;G	0A7SA;0DU01;0IZBW;1B5GE;0UUYC;13T0V;1D3BW;1935U;0VHU6	ribonuclease, RNase A family 4 [Source:MGI Symbol;Acc:MGI:1926217]	58809	Q8C7E4
ENSMUSG00000023043	3655.37	3989.52	3321.22	0.832488	-0.264498	9.67e-11	1.58e-08	Down Regulation	15	101936615	101940462	+	1437	Krt18	GO:0005198;GO:0005515;GO:0005515;GO:0005615;GO:0005615;GO:0005634;GO:0005730;GO:0005737;GO:0005737;GO:0005737;GO:0005737;GO:0005815;GO:0005815;GO:0005829;GO:0005829;GO:0005882;GO:0005882;GO:0005882;GO:0005886;GO:0005886;GO:0009750;GO:0009897;GO:0009897;GO:0016363;GO:0031667;GO:0032991;GO:0032991;GO:0033209;GO:0034451;GO:0034451;GO:0043000;GO:0043000;GO:0043066;GO:0043066;GO:0045095;GO:0045095;GO:…	K07604	-	Z;S	1CRA8;1ATYE;1920W;0IEYR;0DGKD;09VBW;0UIEG;13JSJ;0V64H	keratin 18 [Source:MGI Symbol;Acc:MGI:96692]	16668	P05784
ENSMUSG00000004460	947.42	1066.5	828.342	0.776693	-0.364583	2.25e-10	3.56e-08	Down Regulation	16	22676595	22698384	+	3236	Dnajb11	GO:0005102;GO:0005515;GO:0005515;GO:0005615;GO:0005634;GO:0005737;GO:0005783;GO:0005783;GO:0005788;GO:0006457;GO:0016556;GO:0032781;GO:0034663;GO:0050768;GO:0051082;GO:0051082;GO:0051604;GO:0051604;GO:0005102;GO:0005515;GO:0005515;GO:0005615;GO:0005634;GO:0005737;GO:0005783;GO:0005783;GO:0005788;GO:0006457;GO:0016556;GO:0032781;GO:0034663;GO:0050768;GO:0051082;GO:0051082;GO:0051604;GO:0051604;GO:…	K09517	-	O	1ASJB;09U8B;12Q8R;KOG0713;0DFI5;0V57F;18Z81;0UFMV;1CQ7X	DnaJ heat shock protein family (Hsp40) member B11 [Source:MGI Symbol;Acc:MGI:1915088]	67838	Q99KV1
ENSMUSG00000028927	376.424	447.326	305.523	0.682998	-0.550048	3.31e-10	5.1e-08	Down Regulation	4	140633655	140679897	+	5013	Padi2	GO:0004668;GO:0004668;GO:0004668;GO:0004668;GO:0004668;GO:0005509;GO:0005509;GO:0005509;GO:0005509;GO:0005634;GO:0005737;GO:0005737;GO:0005737;GO:0005737;GO:0005737;GO:0010848;GO:0010848;GO:0016787;GO:0018101;GO:0018101;GO:0018101;GO:0018101;GO:0030331;GO:0030331;GO:0030520;GO:0030520;GO:0035327;GO:0035327;GO:0036413;GO:0036413;GO:0036414;GO:0042803;GO:0042803;GO:0042803;GO:0046872;GO:0048096;GO:…	K01481	EC:3.5.3.15	S;E	13CMZ;1B1KH;0A1S6;0IF3F;18Y00;1CYC9;0UPQC;0VB61;0DMNF	peptidyl arginine deiminase, type II [Source:MGI Symbol;Acc:MGI:1338892]	18600	Q08642;Q3TBF1
ENSMUSG00000030650	43.5646	63.4234	23.7059	0.373771	-1.41977	4.08e-10	6.15e-08	Down Regulation	7	118196520	118274309	+	4470	Tmc5	GO:0005887;GO:0006811;GO:0008381;GO:0016020;GO:0016021;GO:0016021;GO:0034220;GO:0005887;GO:0006811;GO:0008381;GO:0016020;GO:0016021;GO:0016021;GO:0034220;GO:0005887;GO:0006811;GO:0008381;GO:0016020;GO:0016021;GO:0016021;GO:0034220;GO:0005887;GO:0006811;GO:0008381;GO:0016020;GO:0016021;GO:0016021;GO:0034220;	K21988	-	P;U	18XPZ;0IH09;09VEI;1AU21;0UII3;0DGPD;1CRD6;0V6DR;12T46	transmembrane channel-like gene family 5 [Source:MGI Symbol;Acc:MGI:1921674]	74424	Q32NZ6
ENSMUSG00000022037	13782	14828.5	12735.5	0.858857	-0.21951	4.5e-10	6.72e-08	Down Regulation	14	66205932	66218996	+	3437	Clu	GO:0000902;GO:0000902;GO:0000902;GO:0001540;GO:0001540;GO:0001774;GO:0001774;GO:0001774;GO:0002434;GO:0005102;GO:0005102;GO:0005515;GO:0005515;GO:0005576;GO:0005615;GO:0005615;GO:0005615;GO:0005615;GO:0005615;GO:0005634;GO:0005634;GO:0005634;GO:0005634;GO:0005737;GO:0005737;GO:0005737;GO:0005737;GO:0005739;GO:0005739;GO:0005739;GO:0005743;GO:0005743;GO:0005743;GO:0005783;GO:0005829;GO:0005829;GO:…	K17252	-	T;K	0DPQD;0IHRB;1916X;1B1TX;1CYPI;13K6C;0UT1E;0VCXR;0A22E	clusterin [Source:MGI Symbol;Acc:MGI:88423]	12759	Q06890;Q549A5
ENSMUSG00000071042	47.7711	67.8143	27.7279	0.40888	-1.29025	7.07e-10	1.04e-07	Down Regulation	17	75742891	75836049	+	5840	Rasgrp3	GO:0005085;GO:0005085;GO:0005085;GO:0005096;GO:0005096;GO:0005509;GO:0005737;GO:0005829;GO:0005886;GO:0007264;GO:0007265;GO:0007265;GO:0019900;GO:0031267;GO:0032045;GO:0035556;GO:0043087;GO:0043087;GO:0043547;GO:0048471;GO:0005085;GO:0005085;GO:0005085;GO:0005096;GO:0005096;GO:0005096;GO:0005509;GO:0005737;GO:0005829;GO:0005886;GO:0007264;GO:0007265;GO:0007265;GO:0019900;GO:0031267;GO:0032045;GO:…	K12362	-	T	0KD39;0WCKQ;0E5KQ;0V12G;0B045;14T9H;1DCKN	RAS, guanyl releasing protein 3 [Source:MGI Symbol;Acc:MGI:3028579]	240168	Q6NZH9
